# Supplementary material for: Plant-frugivore network simplification under habitat fragmentation leaves a small core of interacting generalists
Source: Commun Biol. 2022 Nov 10;5:1214. doi: 10.1038/s42003-022-04198-8 (PMC9649668; doi:10.1038/s42003-022-04198-8)
Supplement: Supplementary file 4 — Dataset 1 [file 42003_2022_4198_MOESM4_ESM.xls]

## Sheet: Plant-frugivore interactions
Site	Higher level	Lower level	Animal	Plant	Mode	Frequency
1	Bird	Plant	Alcippe hueti	Diospyros japonica	Frugivory	5
1	Bird	Plant	Alcippe hueti	Ilex chinensis	Frugivory	22
1	Bird	Plant	Alcippe hueti	Ligustrum lucidum	Frugivory	33
1	Bird	Plant	Alcippe hueti	Lindera glauca	Frugivory	28
1	Bird	Plant	Alcippe hueti	Phytolacca americana	Frugivory	15
1	Bird	Plant	Alcippe hueti	Rhus chinensis	Frugivory	21
1	Bird	Plant	Alcippe hueti	Rubus lambertianus	Frugivory	123
1	Bird	Plant	Alcippe hueti	Smilax china	Frugivory	8
1	Bird	Plant	Alcippe hueti	Symplocos sumuntia	Frugivory	2
1	Bird	Plant	Alcippe hueti	Toxicodendron succedaneum	Frugivory	14
1	Bird	Plant	Alcippe hueti	Vaccinium bracteatum	Frugivory	6
1	Bird	Plant	Alcippe hueti	Vaccinium carlesii	Frugivory	3
1	Bird	Plant	Alcippe hueti	Vaccinium mandarinorum	Frugivory	2
1	Bird	Plant	Cyanoderma ruficeps	Toxicodendron succedaneum	Frugivory	5
1	Bird	Plant	Dendrocitta formosae	Diospyros japonica	Frugivory	2
1	Bird	Plant	Dendrocitta formosae	Symplocos paniculata	Frugivory	1
1	Bird	Plant	Dendrocitta formosae	Symplocos sumuntia	Frugivory	5
1	Bird	Plant	Garrulax canorus	Cayratia japonica	Frugivory	8
1	Bird	Plant	Garrulax canorus	Ilex chinensis	Frugivory	1
1	Bird	Plant	Garrulax canorus	Rhus chinensis	Frugivory	1
1	Bird	Plant	Garrulax canorus	Rubus lambertianus	Frugivory	3
1	Bird	Plant	Garrulax canorus	Toxicodendron succedaneum	Frugivory	3
1	Bird	Plant	Garrulax canorus	Vaccinium mandarinorum	Frugivory	1
1	Bird	Plant	Hemixos castanonotus	Callicarpa giraldii	Frugivory	1
1	Bird	Plant	Hemixos castanonotus	Diospyros japonica	Frugivory	10
1	Bird	Plant	Hemixos castanonotus	Ilex chinensis	Frugivory	143
1	Bird	Plant	Hemixos castanonotus	Ligustrum lucidum	Frugivory	27
1	Bird	Plant	Hemixos castanonotus	Lindera glauca	Frugivory	44
1	Bird	Plant	Hemixos castanonotus	Phytolacca americana	Frugivory	16
1	Bird	Plant	Hemixos castanonotus	Pyrus calleryana	Frugivory	34
1	Bird	Plant	Hemixos castanonotus	Rubus lambertianus	Frugivory	1
1	Bird	Plant	Hemixos castanonotus	Smilax china	Frugivory	6
1	Bird	Plant	Hemixos castanonotus	Symplocos stellaris	Frugivory	16
1	Bird	Plant	Hemixos castanonotus	Toxicodendron succedaneum	Frugivory	3
1	Bird	Plant	Hemixos castanonotus	Vaccinium carlesii	Frugivory	6
1	Bird	Plant	Hypsipetes leucocephalus	Lindera glauca	Frugivory	3
1	Bird	Plant	Hypsipetes leucocephalus	Symplocos stellaris	Frugivory	8
1	Bird	Plant	Ixos mcclellandii	Cayratia japonica	Frugivory	9
1	Bird	Plant	Ixos mcclellandii	Ilex chinensis	Frugivory	16
1	Bird	Plant	Ixos mcclellandii	Ligustrum lucidum	Frugivory	19
1	Bird	Plant	Ixos mcclellandii	Lindera glauca	Frugivory	6
1	Bird	Plant	Ixos mcclellandii	Rubus lambertianus	Frugivory	11
1	Bird	Plant	Ixos mcclellandii	Smilax china	Frugivory	1
1	Bird	Plant	Ixos mcclellandii	Symplocos stellaris	Frugivory	3
1	Bird	Plant	Ixos mcclellandii	Toxicodendron succedaneum	Frugivory	2
1	Bird	Plant	Ixos mcclellandii	Vaccinium bracteatum	Frugivory	3
1	Bird	Plant	Ixos mcclellandii	Vaccinium carlesii	Frugivory	3
1	Bird	Plant	Leiothrix lutea	Cayratia japonica	Frugivory	3
1	Bird	Plant	Leiothrix lutea	Ilex chinensis	Frugivory	1
1	Bird	Plant	Leiothrix lutea	Lindera glauca	Frugivory	14
1	Bird	Plant	Leiothrix lutea	Rhus chinensis	Frugivory	3
1	Bird	Plant	Leiothrix lutea	Rubus lambertianus	Frugivory	32
1	Bird	Plant	Leiothrix lutea	Symplocos sumuntia	Frugivory	3
1	Bird	Plant	Leiothrix lutea	Toxicodendron succedaneum	Frugivory	1
1	Bird	Plant	Leiothrix lutea	Vaccinium carlesii	Frugivory	2
1	Bird	Plant	Phoenicurus auroreus	Lindera glauca	Frugivory	3
1	Bird	Plant	Phoenicurus auroreus	Rubus lambertianus	Frugivory	2
1	Bird	Plant	Phoenicurus auroreus	Smilax china	Frugivory	1
1	Bird	Plant	Phoenicurus auroreus	Symplocos sumuntia	Frugivory	2
1	Bird	Plant	Pomatorhinus ruficollis	Cayratia japonica	Frugivory	1
1	Bird	Plant	Pomatorhinus ruficollis	Lindera glauca	Frugivory	1
1	Bird	Plant	Pomatorhinus ruficollis	Rubus lambertianus	Frugivory	1
1	Bird	Plant	Psittiparus gularis	Rhus chinensis	Frugivory	3
1	Bird	Plant	Psittiparus gularis	Rubus lambertianus	Frugivory	1
1	Bird	Plant	Psittiparus gularis	Smilax china	Frugivory	4
1	Bird	Plant	Psittiparus gularis	Vaccinium carlesii	Frugivory	1
1	Bird	Plant	Pycnonotus sinensis	Aralia elata	Frugivory	26
1	Bird	Plant	Pycnonotus sinensis	Cayratia japonica	Frugivory	5
1	Bird	Plant	Pycnonotus sinensis	Diospyros japonica	Frugivory	43
1	Bird	Plant	Pycnonotus sinensis	Ilex chinensis	Frugivory	6
1	Bird	Plant	Pycnonotus sinensis	Ligustrum lucidum	Frugivory	1
1	Bird	Plant	Pycnonotus sinensis	Photinia parvifolia	Frugivory	2
1	Bird	Plant	Pycnonotus sinensis	Phytolacca americana	Frugivory	13
1	Bird	Plant	Pycnonotus sinensis	Rhamnus crenata	Frugivory	5
1	Bird	Plant	Pycnonotus sinensis	Smilax china	Frugivory	1
1	Bird	Plant	Pycnonotus sinensis	Symplocos stellaris	Frugivory	4
1	Bird	Plant	Pycnonotus sinensis	Symplocos sumuntia	Frugivory	1
1	Bird	Plant	Pycnonotus sinensis	Toxicodendron succedaneum	Frugivory	1
1	Bird	Plant	Pycnonotus sinensis	Vaccinium carlesii	Frugivory	4
1	Bird	Plant	Pycnonotus sinensis	Vaccinium mandarinorum	Frugivory	10
1	Bird	Plant	Pycnonotus xanthorrhous	Aralia elata	Frugivory	21
1	Bird	Plant	Pycnonotus xanthorrhous	Diospyros japonica	Frugivory	3
1	Bird	Plant	Pycnonotus xanthorrhous	Vaccinium mandarinorum	Frugivory	46
1	Bird	Plant	Spizixos semitorques	Aralia elata	Frugivory	23
1	Bird	Plant	Spizixos semitorques	Cayratia japonica	Frugivory	3
1	Bird	Plant	Spizixos semitorques	Diospyros japonica	Frugivory	280
1	Bird	Plant	Spizixos semitorques	Photinia parvifolia	Frugivory	5
1	Bird	Plant	Spizixos semitorques	Rubus lambertianus	Frugivory	8
1	Bird	Plant	Spizixos semitorques	Symplocos stellaris	Frugivory	3
1	Bird	Plant	Spizixos semitorques	Vaccinium mandarinorum	Frugivory	81
1	Bird	Plant	Tarsiger cyanurus	Ligustrum lucidum	Frugivory	5
1	Bird	Plant	Tarsiger cyanurus	Lindera glauca	Frugivory	3
1	Bird	Plant	Tarsiger cyanurus	Rhus chinensis	Frugivory	13
1	Bird	Plant	Tarsiger cyanurus	Smilax china	Frugivory	2
1	Bird	Plant	Tarsiger cyanurus	Symplocos sumuntia	Frugivory	5
1	Bird	Plant	Tarsiger cyanurus	Vaccinium carlesii	Frugivory	5
1	Bird	Plant	Turdus eunomus	Ilex chinensis	Frugivory	4
1	Bird	Plant	Turdus hortulorum	Callicarpa giraldii	Frugivory	2
1	Bird	Plant	Turdus hortulorum	Ilex chinensis	Frugivory	2
1	Bird	Plant	Turdus hortulorum	Ligustrum lucidum	Frugivory	52
1	Bird	Plant	Turdus hortulorum	Lindera glauca	Frugivory	13
1	Bird	Plant	Turdus hortulorum	Rhaphiolepis indica	Frugivory	2
1	Bird	Plant	Turdus hortulorum	Symplocos sumuntia	Frugivory	7
1	Bird	Plant	Turdus hortulorum	Vaccinium carlesii	Frugivory	4
1	Bird	Plant	Turdus mandarinus	Diospyros japonica	Frugivory	1
1	Bird	Plant	Turdus pallidus	Callicarpa giraldii	Frugivory	1
1	Bird	Plant	Turdus pallidus	Ligustrum lucidum	Frugivory	14
1	Bird	Plant	Turdus pallidus	Rhus chinensis	Frugivory	2
1	Bird	Plant	Turdus pallidus	Vaccinium carlesii	Frugivory	6
1	Bird	Plant	Urocissa erythroryncha	Diospyros japonica	Frugivory	8
1	Bird	Plant	Zoothera aurea	Lindera glauca	Frugivory	1
1	Bird	Plant	Zoothera aurea	Vaccinium carlesii	Frugivory	4
1	Bird	Plant	Zosterops simplex	Aralia elata	Frugivory	38
1	Bird	Plant	Zosterops simplex	Diospyros japonica	Frugivory	1
1	Bird	Plant	Zosterops simplex	Ilex chinensis	Frugivory	1
1	Bird	Plant	Zosterops simplex	Lindera glauca	Frugivory	12
1	Bird	Plant	Zosterops simplex	Phytolacca americana	Frugivory	9
1	Bird	Plant	Zosterops simplex	Toxicodendron succedaneum	Frugivory	10
1	Bird	Plant	Zosterops simplex	Vaccinium mandarinorum	Frugivory	7
2	Bird	Plant	Alcippe hueti	Eurya muricata	Frugivory	1
2	Bird	Plant	Alcippe hueti	Ilex chinensis	Frugivory	2
2	Bird	Plant	Alcippe hueti	Solanum lyratum	Frugivory	1
2	Bird	Plant	Alcippe hueti	Symplocos paniculata	Frugivory	3
2	Bird	Plant	Alcippe hueti	Symplocos stellaris	Frugivory	1
2	Bird	Plant	Alcippe hueti	Vaccinium bracteatum	Frugivory	6
2	Bird	Plant	Alcippe hueti	Vaccinium carlesii	Frugivory	4
2	Bird	Plant	Dendrocitta formosae	Eurya muricata	Frugivory	7
2	Bird	Plant	Dendrocitta formosae	Symplocos paniculata	Frugivory	4
2	Bird	Plant	Dendrocitta formosae	Symplocos stellaris	Frugivory	1
2	Bird	Plant	Garrulax canorus	Solanum lyratum	Frugivory	1
2	Bird	Plant	Pterorhinus pectoralis	Symplocos stellaris	Frugivory	1
2	Bird	Plant	Hemixos castanonotus	Eurya muricata	Frugivory	29
2	Bird	Plant	Hemixos castanonotus	Ilex chinensis	Frugivory	52
2	Bird	Plant	Hemixos castanonotus	Lindera glauca	Frugivory	4
2	Bird	Plant	Hemixos castanonotus	Symplocos paniculata	Frugivory	2
2	Bird	Plant	Hemixos castanonotus	Symplocos stellaris	Frugivory	2
2	Bird	Plant	Hemixos castanonotus	Vaccinium bracteatum	Frugivory	1
2	Bird	Plant	Hemixos castanonotus	Vaccinium carlesii	Frugivory	9
2	Bird	Plant	Hypsipetes leucocephalus	Symplocos stellaris	Frugivory	25
2	Bird	Plant	Hypsipetes leucocephalus	Vaccinium mandarinorum	Frugivory	1
2	Bird	Plant	Ixos mcclellandii	Ilex chinensis	Frugivory	5
2	Bird	Plant	Ixos mcclellandii	Symplocos stellaris	Frugivory	4
2	Bird	Plant	Ixos mcclellandii	Vaccinium carlesii	Frugivory	3
2	Bird	Plant	Leiothrix lutea	Vaccinium bracteatum	Frugivory	1
2	Bird	Plant	Leiothrix lutea	Vaccinium carlesii	Frugivory	1
2	Bird	Plant	Lophura nycthemera	Eurya muricata	Frugivory	3
2	Bird	Plant	Lophura nycthemera	Solanum lyratum	Frugivory	3
2	Bird	Plant	Lophura nycthemera	Symplocos stellaris	Frugivory	18
2	Bird	Plant	Lophura nycthemera	Symplocos sumuntia	Frugivory	14
2	Bird	Plant	Parus minor	Lindera glauca	Frugivory	1
2	Bird	Plant	Parus minor	Smilax china	Frugivory	1
2	Bird	Plant	Parus minor	Vaccinium bracteatum	Frugivory	1
2	Bird	Plant	Phoenicurus auroreus	Lindera glauca	Frugivory	1
2	Bird	Plant	Phoenicurus auroreus	Symplocos paniculata	Frugivory	1
2	Bird	Plant	Psittiparus gularis	Eurya muricata	Frugivory	5
2	Bird	Plant	Psittiparus gularis	Symplocos stellaris	Frugivory	2
2	Bird	Plant	Pycnonotus sinensis	Ilex chinensis	Frugivory	3
2	Bird	Plant	Pycnonotus sinensis	Lindera glauca	Frugivory	29
2	Bird	Plant	Pycnonotus sinensis	Smilax china	Frugivory	3
2	Bird	Plant	Pycnonotus sinensis	Solanum lyratum	Frugivory	1
2	Bird	Plant	Pycnonotus sinensis	Symplocos stellaris	Frugivory	9
2	Bird	Plant	Spizixos semitorques	Ilex chinensis	Frugivory	3
2	Bird	Plant	Tarsiger cyanurus	Vaccinium carlesii	Frugivory	4
2	Bird	Plant	Turdus eunomus	Ilex chinensis	Frugivory	42
2	Bird	Plant	Turdus hortulorum	Ilex chinensis	Frugivory	12
2	Bird	Plant	Turdus hortulorum	Solanum lyratum	Frugivory	1
2	Bird	Plant	Turdus hortulorum	Symplocos paniculata	Frugivory	1
2	Bird	Plant	Turdus pallidus	Lindera glauca	Frugivory	1
2	Bird	Plant	Turdus pallidus	Solanum lyratum	Frugivory	1
2	Bird	Plant	Zosterops simplex	Eurya muricata	Frugivory	116
2	Bird	Plant	Zosterops simplex	Lindera glauca	Frugivory	10
2	Bird	Plant	Zosterops simplex	Symplocos paniculata	Frugivory	8
2	Bird	Plant	Zosterops simplex	Symplocos stellaris	Frugivory	7
2	Bird	Plant	Zosterops simplex	Vaccinium mandarinorum	Frugivory	1
3	Bird	Plant	Alcippe hueti	Ilex chinensis	Frugivory	3
3	Bird	Plant	Alcippe hueti	Lindera glauca	Frugivory	20
3	Bird	Plant	Alcippe hueti	Photinia parvifolia	Frugivory	2
3	Bird	Plant	Alcippe hueti	Phytolacca americana	Frugivory	2
3	Bird	Plant	Alcippe hueti	Symplocos paniculata	Frugivory	7
3	Bird	Plant	Alcippe hueti	Toxicodendron succedaneum	Frugivory	1
3	Bird	Plant	Alcippe hueti	Vaccinium carlesii	Frugivory	43
3	Bird	Plant	Chloris sinica	Symplocos paniculata	Frugivory	5
3	Bird	Plant	Dendrocitta formosae	Eurya muricata	Frugivory	1
3	Bird	Plant	Dendrocitta formosae	Lindera glauca	Frugivory	3
3	Bird	Plant	Dendrocitta formosae	Symplocos paniculata	Frugivory	6
3	Bird	Plant	Dendrocitta formosae	Vaccinium carlesii	Frugivory	3
3	Bird	Plant	Garrulax monileger	Symplocos paniculata	Frugivory	1
3	Bird	Plant	Garrulax monileger	Vaccinium carlesii	Frugivory	1
3	Bird	Plant	Pterorhinus pectoralis	Lindera glauca	Frugivory	1
3	Bird	Plant	Garrulus glandarius	Symplocos paniculata	Frugivory	1
3	Bird	Plant	Garrulus glandarius	Vaccinium carlesii	Frugivory	1
3	Bird	Plant	Hemixos castanonotus	Eurya muricata	Frugivory	1
3	Bird	Plant	Hemixos castanonotus	Ilex chinensis	Frugivory	17
3	Bird	Plant	Hemixos castanonotus	Ilex rotunda	Frugivory	1
3	Bird	Plant	Hemixos castanonotus	Photinia parvifolia	Frugivory	4
3	Bird	Plant	Hemixos castanonotus	Symplocos paniculata	Frugivory	1
3	Bird	Plant	Hemixos castanonotus	Vaccinium carlesii	Frugivory	7
3	Bird	Plant	Ixos mcclellandii	Ilex chinensis	Frugivory	12
3	Bird	Plant	Ixos mcclellandii	Lindera glauca	Frugivory	1
3	Bird	Plant	Ixos mcclellandii	Photinia parvifolia	Frugivory	17
3	Bird	Plant	Ixos mcclellandii	Phytolacca americana	Frugivory	1
3	Bird	Plant	Ixos mcclellandii	Rhaphiolepis indica	Frugivory	2
3	Bird	Plant	Ixos mcclellandii	Symplocos paniculata	Frugivory	2
3	Bird	Plant	Ixos mcclellandii	Vaccinium carlesii	Frugivory	3
3	Bird	Plant	Leiothrix lutea	Ilex chinensis	Frugivory	1
3	Bird	Plant	Leiothrix lutea	Lindera glauca	Frugivory	2
3	Bird	Plant	Leiothrix lutea	Symplocos paniculata	Frugivory	1
3	Bird	Plant	Leiothrix lutea	Vaccinium carlesii	Frugivory	5
3	Bird	Plant	Parus minor	Ilex chinensis	Frugivory	1
3	Bird	Plant	Parus minor	Symplocos paniculata	Frugivory	4
3	Bird	Plant	Phoenicurus auroreus	Ilex chinensis	Frugivory	1
3	Bird	Plant	Phoenicurus auroreus	Lindera glauca	Frugivory	2
3	Bird	Plant	Phoenicurus auroreus	Symplocos paniculata	Frugivory	43
3	Bird	Plant	Pycnonotus sinensis	Ilex chinensis	Frugivory	2
3	Bird	Plant	Pycnonotus sinensis	Lindera glauca	Frugivory	19
3	Bird	Plant	Pycnonotus sinensis	Symplocos paniculata	Frugivory	3
3	Bird	Plant	Tarsiger cyanurus	Ilex chinensis	Frugivory	3
3	Bird	Plant	Tarsiger cyanurus	Lindera glauca	Frugivory	4
3	Bird	Plant	Tarsiger cyanurus	Symplocos paniculata	Frugivory	13
3	Bird	Plant	Tarsiger cyanurus	Vaccinium carlesii	Frugivory	10
3	Bird	Plant	Turdus eunomus	Ilex chinensis	Frugivory	10
3	Bird	Plant	Turdus hortulorum	Ilex chinensis	Frugivory	8
3	Bird	Plant	Turdus hortulorum	Lindera glauca	Frugivory	10
3	Bird	Plant	Turdus hortulorum	Symplocos paniculata	Frugivory	11
3	Bird	Plant	Turdus hortulorum	Vaccinium carlesii	Frugivory	14
3	Bird	Plant	Turdus pallidus	Ilex chinensis	Frugivory	14
3	Bird	Plant	Turdus pallidus	Vaccinium carlesii	Frugivory	2
3	Bird	Plant	Urocissa erythroryncha	Vaccinium carlesii	Frugivory	1
3	Bird	Plant	Zoothera aurea	Ilex chinensis	Frugivory	2
3	Bird	Plant	Zoothera aurea	Vaccinium carlesii	Frugivory	1
3	Bird	Plant	Zosterops simplex	Eurya muricata	Frugivory	5
3	Bird	Plant	Zosterops simplex	Lindera glauca	Frugivory	7
3	Bird	Plant	Zosterops simplex	Rhaphiolepis indica	Frugivory	2
3	Bird	Plant	Zosterops simplex	Symplocos paniculata	Frugivory	15
4	Bird	Plant	Alcippe hueti	Rhaphiolepis indica	Frugivory	5
4	Bird	Plant	Alcippe hueti	Symplocos stellaris	Frugivory	3
4	Bird	Plant	Alcippe hueti	Vaccinium bracteatum	Frugivory	9
4	Bird	Plant	Alcippe hueti	Vaccinium carlesii	Frugivory	1
4	Bird	Plant	Chloropsis hardwickii	Ilex chinensis	Frugivory	1
4	Bird	Plant	Chloropsis hardwickii	Vaccinium bracteatum	Frugivory	1
4	Bird	Plant	Cyanoptila cyanomelana	Eurya muricata	Frugivory	1
4	Bird	Plant	Dendrocitta formosae	Eurya muricata	Frugivory	1
4	Bird	Plant	Garrulax monileger	Rhaphiolepis indica	Frugivory	1
4	Bird	Plant	Garrulax monileger	Symplocos stellaris	Frugivory	1
4	Bird	Plant	Pterorhinus pectoralis	Smilax china	Frugivory	1
4	Bird	Plant	Pterorhinus pectoralis	Symplocos stellaris	Frugivory	1
4	Bird	Plant	Pterorhinus pectoralis	Vaccinium carlesii	Frugivory	3
4	Bird	Plant	Hemixos castanonotus	Eurya muricata	Frugivory	7
4	Bird	Plant	Hemixos castanonotus	Ilex chinensis	Frugivory	80
4	Bird	Plant	Hemixos castanonotus	Lindera glauca	Frugivory	3
4	Bird	Plant	Hemixos castanonotus	Rhaphiolepis indica	Frugivory	6
4	Bird	Plant	Hemixos castanonotus	Symplocos stellaris	Frugivory	6
4	Bird	Plant	Hemixos castanonotus	Vaccinium bracteatum	Frugivory	8
4	Bird	Plant	Hemixos castanonotus	Vaccinium carlesii	Frugivory	5
4	Bird	Plant	Hypsipetes leucocephalus	Eurya muricata	Frugivory	2
4	Bird	Plant	Hypsipetes leucocephalus	Symplocos stellaris	Frugivory	1
4	Bird	Plant	Ixos mcclellandii	Eurya muricata	Frugivory	6
4	Bird	Plant	Ixos mcclellandii	Ilex chinensis	Frugivory	12
4	Bird	Plant	Ixos mcclellandii	Lindera glauca	Frugivory	1
4	Bird	Plant	Ixos mcclellandii	Vaccinium carlesii	Frugivory	1
4	Bird	Plant	Leiothrix lutea	Rhaphiolepis indica	Frugivory	2
4	Bird	Plant	Leiothrix lutea	Vaccinium bracteatum	Frugivory	9
4	Bird	Plant	Leiothrix lutea	Vaccinium carlesii	Frugivory	1
4	Bird	Plant	Lophura nycthemera	Symplocos stellaris	Frugivory	6
4	Bird	Plant	Parus minor	Rhaphiolepis indica	Frugivory	3
4	Bird	Plant	Phoenicurus auroreus	Lindera glauca	Frugivory	2
4	Bird	Plant	Phoenicurus auroreus	Smilax china	Frugivory	1
4	Bird	Plant	Psittiparus gularis	Vaccinium bracteatum	Frugivory	2
4	Bird	Plant	Pycnonotus sinensis	Eurya muricata	Frugivory	12
4	Bird	Plant	Pycnonotus sinensis	Ilex chinensis	Frugivory	15
4	Bird	Plant	Pycnonotus sinensis	Symplocos stellaris	Frugivory	2
4	Bird	Plant	Pycnonotus sinensis	Vaccinium bracteatum	Frugivory	8
4	Bird	Plant	Tarsiger cyanurus	Lindera glauca	Frugivory	1
4	Bird	Plant	Tarsiger cyanurus	Smilax china	Frugivory	3
4	Bird	Plant	Tarsiger cyanurus	Symplocos sumuntia	Frugivory	2
4	Bird	Plant	Tarsiger cyanurus	Vaccinium bracteatum	Frugivory	29
4	Bird	Plant	Turdus hortulorum	Ilex chinensis	Frugivory	13
4	Bird	Plant	Turdus hortulorum	Rhaphiolepis indica	Frugivory	1
4	Bird	Plant	Turdus hortulorum	Symplocos paniculata	Frugivory	1
4	Bird	Plant	Turdus pallidus	Vaccinium carlesii	Frugivory	1
4	Bird	Plant	Urocissa erythroryncha	Symplocos stellaris	Frugivory	2
4	Bird	Plant	Zosterops simplex	Eurya muricata	Frugivory	14
4	Bird	Plant	Zosterops simplex	Symplocos stellaris	Frugivory	56
4	Bird	Plant	Zosterops simplex	Vaccinium bracteatum	Frugivory	1
5	Bird	Plant	Alcippe hueti	Eurya muricata	Frugivory	15
5	Bird	Plant	Alcippe hueti	Ilex chinensis	Frugivory	2
5	Bird	Plant	Alcippe hueti	Ilex rotunda	Frugivory	6
5	Bird	Plant	Alcippe hueti	Rhaphiolepis indica	Frugivory	2
5	Bird	Plant	Alcippe hueti	Symplocos paniculata	Frugivory	1
5	Bird	Plant	Alcippe hueti	Symplocos stellaris	Frugivory	15
5	Bird	Plant	Alcippe hueti	Toxicodendron succedaneum	Frugivory	93
5	Bird	Plant	Alcippe hueti	Vaccinium carlesii	Frugivory	35
5	Bird	Plant	Chloropsis hardwickii	Ilex chinensis	Frugivory	1
5	Bird	Plant	Dendrocitta formosae	Symplocos stellaris	Frugivory	1
5	Bird	Plant	Dendrocitta formosae	Symplocos sumuntia	Frugivory	11
5	Bird	Plant	Dendrocitta formosae	Toxicodendron succedaneum	Frugivory	6
5	Bird	Plant	Garrulax canorus	Eurya muricata	Frugivory	1
5	Bird	Plant	Garrulax canorus	Symplocos stellaris	Frugivory	2
5	Bird	Plant	Garrulax canorus	Toxicodendron succedaneum	Frugivory	1
5	Bird	Plant	Garrulax monileger	Toxicodendron succedaneum	Frugivory	1
5	Bird	Plant	Pterorhinus pectoralis	Eurya muricata	Frugivory	15
5	Bird	Plant	Pterorhinus pectoralis	Symplocos stellaris	Frugivory	2
5	Bird	Plant	Pterorhinus pectoralis	Toxicodendron succedaneum	Frugivory	1
5	Bird	Plant	Pterorhinus pectoralis	Vaccinium carlesii	Frugivory	2
5	Bird	Plant	Garrulus glandarius	Eurya muricata	Frugivory	1
5	Bird	Plant	Hemixos castanonotus	Eurya muricata	Frugivory	92
5	Bird	Plant	Hemixos castanonotus	Ilex chinensis	Frugivory	5
5	Bird	Plant	Hemixos castanonotus	Toxicodendron succedaneum	Frugivory	3
5	Bird	Plant	Hemixos castanonotus	Vaccinium carlesii	Frugivory	6
5	Bird	Plant	Hypsipetes leucocephalus	Eurya muricata	Frugivory	1
5	Bird	Plant	Hypsipetes leucocephalus	Symplocos stellaris	Frugivory	21
5	Bird	Plant	Ixos mcclellandii	Eurya muricata	Frugivory	43
5	Bird	Plant	Ixos mcclellandii	Rhaphiolepis indica	Frugivory	3
5	Bird	Plant	Ixos mcclellandii	Symplocos paniculata	Frugivory	1
5	Bird	Plant	Ixos mcclellandii	Symplocos stellaris	Frugivory	7
5	Bird	Plant	Ixos mcclellandii	Symplocos sumuntia	Frugivory	5
5	Bird	Plant	Ixos mcclellandii	Toxicodendron succedaneum	Frugivory	2
5	Bird	Plant	Ixos mcclellandii	Vaccinium bracteatum	Frugivory	2
5	Bird	Plant	Ixos mcclellandii	Vaccinium carlesii	Frugivory	3
5	Bird	Plant	Leiothrix lutea	Eurya muricata	Frugivory	2
5	Bird	Plant	Leiothrix lutea	Ilex rotunda	Frugivory	2
5	Bird	Plant	Leiothrix lutea	Rhaphiolepis indica	Frugivory	2
5	Bird	Plant	Leiothrix lutea	Symplocos stellaris	Frugivory	16
5	Bird	Plant	Leiothrix lutea	Symplocos sumuntia	Frugivory	9
5	Bird	Plant	Leiothrix lutea	Vaccinium bracteatum	Frugivory	11
5	Bird	Plant	Leiothrix lutea	Vaccinium carlesii	Frugivory	2
5	Bird	Plant	Lophura nycthemera	Eurya muricata	Frugivory	4
5	Bird	Plant	Parus minor	Eurya muricata	Frugivory	2
5	Bird	Plant	Parus minor	Rhaphiolepis indica	Frugivory	1
5	Bird	Plant	Parus minor	Vaccinium carlesii	Frugivory	1
5	Bird	Plant	Pomatorhinus ruficollis	Eurya muricata	Frugivory	2
5	Bird	Plant	Pomatorhinus ruficollis	Ilex rotunda	Frugivory	1
5	Bird	Plant	Pomatorhinus ruficollis	Symplocos sumuntia	Frugivory	1
5	Bird	Plant	Pomatorhinus ruficollis	Vaccinium carlesii	Frugivory	5
5	Bird	Plant	Psittiparus gularis	Eurya muricata	Frugivory	22
5	Bird	Plant	Psittiparus gularis	Ilex rotunda	Frugivory	1
5	Bird	Plant	Psittiparus gularis	Symplocos sumuntia	Frugivory	1
5	Bird	Plant	Psittiparus gularis	Toxicodendron succedaneum	Frugivory	7
5	Bird	Plant	Ianthocincla cineracea	Rhaphiolepis indica	Frugivory	1
5	Bird	Plant	Pteruthius xanthochlorus	Toxicodendron succedaneum	Frugivory	1
5	Bird	Plant	Pycnonotus sinensis	Eurya muricata	Frugivory	9
5	Bird	Plant	Pycnonotus sinensis	Symplocos stellaris	Frugivory	8
5	Bird	Plant	Streptopelia orientalis	Symplocos stellaris	Frugivory	25
5	Bird	Plant	Tarsiger cyanurus	Toxicodendron succedaneum	Frugivory	2
5	Bird	Plant	Tarsiger cyanurus	Vaccinium bracteatum	Frugivory	1
5	Bird	Plant	Tarsiger cyanurus	Vaccinium carlesii	Frugivory	2
5	Bird	Plant	Turdus hortulorum	Ilex chinensis	Frugivory	2
5	Bird	Plant	Turdus hortulorum	Ilex rotunda	Frugivory	1
5	Bird	Plant	Turdus hortulorum	Lindera glauca	Frugivory	1
5	Bird	Plant	Turdus hortulorum	Symplocos sumuntia	Frugivory	10
5	Bird	Plant	Turdus mandarinus	Symplocos sumuntia	Frugivory	1
5	Bird	Plant	Urocissa erythroryncha	Eurya muricata	Frugivory	1
5	Bird	Plant	Zosterops simplex	Eurya muricata	Frugivory	81
5	Bird	Plant	Zosterops simplex	Symplocos paniculata	Frugivory	4
5	Bird	Plant	Zosterops simplex	Symplocos stellaris	Frugivory	287
5	Bird	Plant	Zosterops simplex	Toxicodendron succedaneum	Frugivory	13
5	Bird	Plant	Zosterops simplex	Vaccinium carlesii	Frugivory	1
6	Bird	Plant	Aegithalos concinnus	Toxicodendron succedaneum	Frugivory	63
6	Bird	Plant	Alcippe hueti	Eurya muricata	Frugivory	1
6	Bird	Plant	Alcippe hueti	Ilex chinensis	Frugivory	1
6	Bird	Plant	Alcippe hueti	Toxicodendron succedaneum	Frugivory	15
6	Bird	Plant	Cyanoderma ruficeps	Toxicodendron succedaneum	Frugivory	3
6	Bird	Plant	Dendrocitta formosae	Symplocos stellaris	Frugivory	3
6	Bird	Plant	Dendrocitta formosae	Symplocos sumuntia	Frugivory	10
6	Bird	Plant	Dendrocitta formosae	Toxicodendron succedaneum	Frugivory	2
6	Bird	Plant	Garrulax canorus	Vaccinium carlesii	Frugivory	1
6	Bird	Plant	Pterorhinus pectoralis	Eurya muricata	Frugivory	3
6	Bird	Plant	Pterorhinus pectoralis	Toxicodendron succedaneum	Frugivory	5
6	Bird	Plant	Garrulus glandarius	Ilex chinensis	Frugivory	1
6	Bird	Plant	Hemixos castanonotus	Eurya muricata	Frugivory	93
6	Bird	Plant	Hemixos castanonotus	Ilex chinensis	Frugivory	5
6	Bird	Plant	Hemixos castanonotus	Ilex rotunda	Frugivory	21
6	Bird	Plant	Hemixos castanonotus	Symplocos stellaris	Frugivory	3
6	Bird	Plant	Hemixos castanonotus	Symplocos sumuntia	Frugivory	17
6	Bird	Plant	Hemixos castanonotus	Toxicodendron succedaneum	Frugivory	15
6	Bird	Plant	Hemixos castanonotus	Vaccinium carlesii	Frugivory	3
6	Bird	Plant	Hypsipetes leucocephalus	Symplocos stellaris	Frugivory	1
6	Bird	Plant	Ixos mcclellandii	Eurya muricata	Frugivory	3
6	Bird	Plant	Ixos mcclellandii	Ilex chinensis	Frugivory	2
6	Bird	Plant	Ixos mcclellandii	Ilex rotunda	Frugivory	7
6	Bird	Plant	Ixos mcclellandii	Symplocos stellaris	Frugivory	1
6	Bird	Plant	Ixos mcclellandii	Vaccinium carlesii	Frugivory	2
6	Bird	Plant	Lophura nycthemera	Eurya muricata	Frugivory	2
6	Bird	Plant	Lophura nycthemera	Symplocos stellaris	Frugivory	2
6	Bird	Plant	Pericrocotus solaris	Symplocos stellaris	Frugivory	2
6	Bird	Plant	Phoenicurus auroreus	Symplocos paniculata	Frugivory	3
6	Bird	Plant	Pomatorhinus ruficollis	Toxicodendron succedaneum	Frugivory	1
6	Bird	Plant	Psittiparus gularis	Toxicodendron succedaneum	Frugivory	38
6	Bird	Plant	Psittiparus gularis	Vaccinium carlesii	Frugivory	1
6	Bird	Plant	Pycnonotus sinensis	Eurya muricata	Frugivory	1
6	Bird	Plant	Pycnonotus sinensis	Ilex rotunda	Frugivory	25
6	Bird	Plant	Pycnonotus sinensis	Symplocos sumuntia	Frugivory	17
6	Bird	Plant	Pycnonotus sinensis	Toxicodendron succedaneum	Frugivory	1
6	Bird	Plant	Pycnonotus sinensis	Vaccinium carlesii	Frugivory	2
6	Bird	Plant	Spizixos semitorques	Eurya muricata	Frugivory	3
6	Bird	Plant	Streptopelia orientalis	Symplocos stellaris	Frugivory	10
6	Bird	Plant	Tarsiger cyanurus	Ilex rotunda	Frugivory	1
6	Bird	Plant	Tarsiger cyanurus	Rhaphiolepis indica	Frugivory	3
6	Bird	Plant	Tarsiger cyanurus	Vaccinium bracteatum	Frugivory	1
6	Bird	Plant	Tarsiger cyanurus	Vaccinium carlesii	Frugivory	1
6	Bird	Plant	Turdus hortulorum	Ilex chinensis	Frugivory	3
6	Bird	Plant	Turdus hortulorum	Rhaphiolepis indica	Frugivory	1
6	Bird	Plant	Turdus hortulorum	Symplocos sumuntia	Frugivory	3
6	Bird	Plant	Turdus hortulorum	Vaccinium carlesii	Frugivory	1
6	Bird	Plant	Urocissa erythroryncha	Symplocos sumuntia	Frugivory	1
6	Bird	Plant	Zosterops simplex	Eurya muricata	Frugivory	72
6	Bird	Plant	Zosterops simplex	Ilex rotunda	Frugivory	1
6	Bird	Plant	Zosterops simplex	Symplocos stellaris	Frugivory	39
6	Bird	Plant	Zosterops simplex	Symplocos sumuntia	Frugivory	3
6	Bird	Plant	Zosterops simplex	Toxicodendron succedaneum	Frugivory	12
7	Bird	Plant	Alcippe hueti	Eurya muricata	Frugivory	3
7	Bird	Plant	Alcippe hueti	Ilex chinensis	Frugivory	9
7	Bird	Plant	Alcippe hueti	Smilax china	Frugivory	2
7	Bird	Plant	Alcippe hueti	Symplocos paniculata	Frugivory	4
7	Bird	Plant	Alcippe hueti	Vaccinium bracteatum	Frugivory	64
7	Bird	Plant	Alcippe hueti	Vaccinium carlesii	Frugivory	4
7	Bird	Plant	Alcippe hueti	Vaccinium mandarinorum	Frugivory	1
7	Bird	Plant	Cyanoptila cyanomelana	Symplocos paniculata	Frugivory	1
7	Bird	Plant	Dendrocitta formosae	Eurya muricata	Frugivory	1
7	Bird	Plant	Ficedula mugimaki	Symplocos paniculata	Frugivory	2
7	Bird	Plant	Pterorhinus pectoralis	Vaccinium bracteatum	Frugivory	2
7	Bird	Plant	Garrulus glandarius	Ilex chinensis	Frugivory	1
7	Bird	Plant	Hemixos castanonotus	Eurya muricata	Frugivory	14
7	Bird	Plant	Hemixos castanonotus	Ilex chinensis	Frugivory	130
7	Bird	Plant	Hemixos castanonotus	Lindera glauca	Frugivory	2
7	Bird	Plant	Hemixos castanonotus	Symplocos paniculata	Frugivory	4
7	Bird	Plant	Hemixos castanonotus	Symplocos stellaris	Frugivory	10
7	Bird	Plant	Hemixos castanonotus	Toxicodendron succedaneum	Frugivory	1
7	Bird	Plant	Hemixos castanonotus	Vaccinium bracteatum	Frugivory	60
7	Bird	Plant	Hemixos castanonotus	Vaccinium carlesii	Frugivory	43
7	Bird	Plant	Hemixos castanonotus	Vaccinium mandarinorum	Frugivory	1
7	Bird	Plant	Hypsipetes leucocephalus	Eurya muricata	Frugivory	118
7	Bird	Plant	Hypsipetes leucocephalus	Rhamnus crenata	Frugivory	13
7	Bird	Plant	Hypsipetes leucocephalus	Symplocos stellaris	Frugivory	7
7	Bird	Plant	Hypsipetes leucocephalus	Vaccinium carlesii	Frugivory	4
7	Bird	Plant	Hypsipetes leucocephalus	Vaccinium mandarinorum	Frugivory	1
7	Bird	Plant	Ixos mcclellandii	Ilex chinensis	Frugivory	29
7	Bird	Plant	Ixos mcclellandii	Rhamnus crenata	Frugivory	2
7	Bird	Plant	Ixos mcclellandii	Vaccinium bracteatum	Frugivory	12
7	Bird	Plant	Ixos mcclellandii	Vaccinium carlesii	Frugivory	15
7	Bird	Plant	Ixos mcclellandii	Vaccinium mandarinorum	Frugivory	4
7	Bird	Plant	Leiothrix lutea	Symplocos paniculata	Frugivory	2
7	Bird	Plant	Lophura nycthemera	Eurya muricata	Frugivory	57
7	Bird	Plant	Lophura nycthemera	Symplocos stellaris	Frugivory	7
7	Bird	Plant	Parus minor	Rhamnus crenata	Frugivory	1
7	Bird	Plant	Parus minor	Symplocos paniculata	Frugivory	5
7	Bird	Plant	Phoenicurus auroreus	Symplocos paniculata	Frugivory	64
7	Bird	Plant	Phoenicurus auroreus	Vaccinium carlesii	Frugivory	1
7	Bird	Plant	Psittiparus gularis	Eurya muricata	Frugivory	3
7	Bird	Plant	Psittiparus gularis	Ilex chinensis	Frugivory	2
7	Bird	Plant	Psittiparus gularis	Rhamnus crenata	Frugivory	3
7	Bird	Plant	Psittiparus gularis	Smilax china	Frugivory	1
7	Bird	Plant	Psittiparus gularis	Symplocos paniculata	Frugivory	6
7	Bird	Plant	Psittiparus gularis	Toxicodendron succedaneum	Frugivory	5
7	Bird	Plant	Psittiparus gularis	Vaccinium carlesii	Frugivory	9
7	Bird	Plant	Pterorhinus perspicillatus	Vaccinium bracteatum	Frugivory	3
7	Bird	Plant	Pterorhinus sannio	Vaccinium carlesii	Frugivory	1
7	Bird	Plant	Pycnonotus sinensis	Eurya muricata	Frugivory	18
7	Bird	Plant	Pycnonotus sinensis	Ilex chinensis	Frugivory	7
7	Bird	Plant	Pycnonotus sinensis	Lindera glauca	Frugivory	1
7	Bird	Plant	Pycnonotus sinensis	Rhamnus crenata	Frugivory	9
7	Bird	Plant	Pycnonotus sinensis	Smilax china	Frugivory	3
7	Bird	Plant	Pycnonotus sinensis	Symplocos stellaris	Frugivory	1
7	Bird	Plant	Pycnonotus sinensis	Vaccinium bracteatum	Frugivory	2
7	Bird	Plant	Pycnonotus sinensis	Vaccinium carlesii	Frugivory	4
7	Bird	Plant	Pycnonotus sinensis	Vaccinium mandarinorum	Frugivory	14
7	Bird	Plant	Tarsiger cyanurus	Symplocos paniculata	Frugivory	1
7	Bird	Plant	Tarsiger cyanurus	Vaccinium bracteatum	Frugivory	2
7	Bird	Plant	Tarsiger cyanurus	Vaccinium carlesii	Frugivory	3
7	Bird	Plant	Turdus eunomus	Ilex chinensis	Frugivory	6
7	Bird	Plant	Turdus hortulorum	Ilex chinensis	Frugivory	1
7	Bird	Plant	Turdus obscurus	Vaccinium carlesii	Frugivory	1
7	Bird	Plant	Turdus pallidus	Symplocos paniculata	Frugivory	1
7	Bird	Plant	Urocissa erythroryncha	Eurya muricata	Frugivory	3
7	Bird	Plant	Urocissa erythroryncha	Ilex chinensis	Frugivory	2
7	Bird	Plant	Urocissa erythroryncha	Lindera glauca	Frugivory	1
7	Bird	Plant	Urocissa erythroryncha	Smilax china	Frugivory	3
7	Bird	Plant	Urocissa erythroryncha	Symplocos paniculata	Frugivory	1
7	Bird	Plant	Zosterops simplex	Eurya muricata	Frugivory	120
7	Bird	Plant	Zosterops simplex	Lindera glauca	Frugivory	2
7	Bird	Plant	Zosterops simplex	Rhamnus crenata	Frugivory	1
7	Bird	Plant	Zosterops simplex	Smilax china	Frugivory	1
7	Bird	Plant	Zosterops simplex	Symplocos paniculata	Frugivory	6
7	Bird	Plant	Zosterops simplex	Symplocos stellaris	Frugivory	1
7	Bird	Plant	Zosterops simplex	Toxicodendron succedaneum	Frugivory	1
8	Bird	Plant	Alcippe hueti	Eurya muricata	Frugivory	5
8	Bird	Plant	Alcippe hueti	Ilex chinensis	Frugivory	1
8	Bird	Plant	Alcippe hueti	Vaccinium bracteatum	Frugivory	16
8	Bird	Plant	Garrulax canorus	Symplocos paniculata	Frugivory	3
8	Bird	Plant	Hemixos castanonotus	Eurya muricata	Frugivory	1
8	Bird	Plant	Hemixos castanonotus	Ilex chinensis	Frugivory	4
8	Bird	Plant	Hemixos castanonotus	Vaccinium bracteatum	Frugivory	5
8	Bird	Plant	Hemixos castanonotus	Vaccinium carlesii	Frugivory	3
8	Bird	Plant	Hemixos castanonotus	Vaccinium mandarinorum	Frugivory	12
8	Bird	Plant	Hypsipetes leucocephalus	Vaccinium mandarinorum	Frugivory	1
8	Bird	Plant	Ixos mcclellandii	Ilex chinensis	Frugivory	4
8	Bird	Plant	Ixos mcclellandii	Vaccinium mandarinorum	Frugivory	1
8	Bird	Plant	Leiothrix lutea	Smilax china	Frugivory	2
8	Bird	Plant	Leiothrix lutea	Symplocos paniculata	Frugivory	6
8	Bird	Plant	Leiothrix lutea	Vaccinium bracteatum	Frugivory	3
8	Bird	Plant	Phoenicurus auroreus	Diospyros japonica	Frugivory	1
8	Bird	Plant	Phoenicurus auroreus	Ilex chinensis	Frugivory	2
8	Bird	Plant	Phoenicurus auroreus	Rhaphiolepis indica	Frugivory	1
8	Bird	Plant	Phoenicurus auroreus	Symplocos paniculata	Frugivory	9
8	Bird	Plant	Phoenicurus auroreus	Vaccinium bracteatum	Frugivory	2
8	Bird	Plant	Pycnonotus sinensis	Eurya muricata	Frugivory	2
8	Bird	Plant	Pycnonotus sinensis	Smilax china	Frugivory	7
8	Bird	Plant	Tarsiger cyanurus	Ilex chinensis	Frugivory	2
8	Bird	Plant	Tarsiger cyanurus	Smilax china	Frugivory	5
8	Bird	Plant	Tarsiger cyanurus	Symplocos paniculata	Frugivory	3
8	Bird	Plant	Tarsiger cyanurus	Vaccinium bracteatum	Frugivory	19
8	Bird	Plant	Turdus eunomus	Ilex chinensis	Frugivory	5
8	Bird	Plant	Turdus eunomus	Vaccinium bracteatum	Frugivory	1
8	Bird	Plant	Turdus eunomus	Vaccinium carlesii	Frugivory	4
8	Bird	Plant	Turdus hortulorum	Ilex chinensis	Frugivory	19
8	Bird	Plant	Turdus hortulorum	Rhaphiolepis indica	Frugivory	1
8	Bird	Plant	Turdus hortulorum	Smilax china	Frugivory	1
8	Bird	Plant	Turdus hortulorum	Symplocos paniculata	Frugivory	3
8	Bird	Plant	Turdus hortulorum	Vaccinium bracteatum	Frugivory	14
8	Bird	Plant	Turdus hortulorum	Vaccinium carlesii	Frugivory	10
8	Bird	Plant	Turdus mandarinus	Diospyros japonica	Frugivory	3
8	Bird	Plant	Turdus mandarinus	Ilex chinensis	Frugivory	1
8	Bird	Plant	Turdus pallidus	Ilex chinensis	Frugivory	7
8	Bird	Plant	Turdus pallidus	Rhaphiolepis indica	Frugivory	1
8	Bird	Plant	Turdus pallidus	Vaccinium bracteatum	Frugivory	4
8	Bird	Plant	Turdus pallidus	Vaccinium carlesii	Frugivory	2
8	Bird	Plant	Urocissa erythroryncha	Diospyros japonica	Frugivory	6
8	Bird	Plant	Zosterops simplex	Diospyros japonica	Frugivory	66
8	Bird	Plant	Zosterops simplex	Eurya muricata	Frugivory	237
8	Bird	Plant	Zosterops simplex	Smilax china	Frugivory	1
8	Bird	Plant	Zosterops simplex	Symplocos paniculata	Frugivory	5
8	Bird	Plant	Zosterops simplex	Vaccinium bracteatum	Frugivory	2
8	Bird	Plant	Zosterops simplex	Vaccinium mandarinorum	Frugivory	28
9	Bird	Plant	Hemixos castanonotus	Ilex chinensis	Frugivory	4
9	Bird	Plant	Hemixos castanonotus	Phytolacca americana	Frugivory	1
9	Bird	Plant	Hemixos castanonotus	Rhaphiolepis indica	Frugivory	1
9	Bird	Plant	Hemixos castanonotus	Symplocos stellaris	Frugivory	3
9	Bird	Plant	Hemixos castanonotus	Symplocos sumuntia	Frugivory	2
9	Bird	Plant	Hemixos castanonotus	Vaccinium carlesii	Frugivory	7
9	Bird	Plant	Hypsipetes leucocephalus	Symplocos stellaris	Frugivory	8
9	Bird	Plant	Parus minor	Vaccinium carlesii	Frugivory	1
9	Bird	Plant	Phoenicurus auroreus	Lindera glauca	Frugivory	10
9	Bird	Plant	Phoenicurus auroreus	Symplocos sumuntia	Frugivory	3
9	Bird	Plant	Phoenicurus auroreus	Vaccinium bracteatum	Frugivory	1
9	Bird	Plant	Phoenicurus auroreus	Vaccinium carlesii	Frugivory	4
9	Bird	Plant	Pycnonotus sinensis	Lindera glauca	Frugivory	30
9	Bird	Plant	Pycnonotus sinensis	Phytolacca americana	Frugivory	21
9	Bird	Plant	Pycnonotus sinensis	Symplocos stellaris	Frugivory	8
9	Bird	Plant	Pycnonotus sinensis	Symplocos sumuntia	Frugivory	10
9	Bird	Plant	Pycnonotus sinensis	Vaccinium bracteatum	Frugivory	12
9	Bird	Plant	Pycnonotus sinensis	Vaccinium carlesii	Frugivory	2
9	Bird	Plant	Tarsiger cyanurus	Lindera glauca	Frugivory	1
9	Bird	Plant	Tarsiger cyanurus	Phytolacca americana	Frugivory	1
9	Bird	Plant	Tarsiger cyanurus	Vaccinium bracteatum	Frugivory	1
9	Bird	Plant	Tarsiger cyanurus	Vaccinium carlesii	Frugivory	8
9	Bird	Plant	Turdus hortulorum	Ilex chinensis	Frugivory	2
9	Bird	Plant	Turdus hortulorum	Lindera glauca	Frugivory	5
9	Bird	Plant	Turdus hortulorum	Rhaphiolepis indica	Frugivory	2
9	Bird	Plant	Turdus hortulorum	Symplocos paniculata	Frugivory	1
9	Bird	Plant	Turdus hortulorum	Vaccinium carlesii	Frugivory	10
9	Bird	Plant	Zosterops simplex	Lindera glauca	Frugivory	8
9	Bird	Plant	Zosterops simplex	Phytolacca americana	Frugivory	1
9	Bird	Plant	Zosterops simplex	Symplocos stellaris	Frugivory	10
10	Bird	Plant	Dendrocitta formosae	Symplocos sumuntia	Frugivory	1
10	Bird	Plant	Garrulus glandarius	Ilex chinensis	Frugivory	1
10	Bird	Plant	Hemixos castanonotus	Ilex chinensis	Frugivory	2
10	Bird	Plant	Hemixos castanonotus	Rhaphiolepis indica	Frugivory	10
10	Bird	Plant	Ixos mcclellandii	Eurya muricata	Frugivory	3
10	Bird	Plant	Ixos mcclellandii	Ilex chinensis	Frugivory	1
10	Bird	Plant	Ixos mcclellandii	Rhaphiolepis indica	Frugivory	3
10	Bird	Plant	Ixos mcclellandii	Toxicodendron succedaneum	Frugivory	1
10	Bird	Plant	Leiothrix lutea	Ilex chinensis	Frugivory	2
10	Bird	Plant	Parus minor	Photinia parvifolia	Frugivory	1
10	Bird	Plant	Phoenicurus auroreus	Ilex chinensis	Frugivory	4
10	Bird	Plant	Phoenicurus auroreus	Lindera glauca	Frugivory	5
10	Bird	Plant	Phoenicurus auroreus	Photinia parvifolia	Frugivory	1
10	Bird	Plant	Phoenicurus auroreus	Symplocos paniculata	Frugivory	3
10	Bird	Plant	Phoenicurus auroreus	Symplocos sumuntia	Frugivory	6
10	Bird	Plant	Pomatorhinus ruficollis	Eurya muricata	Frugivory	1
10	Bird	Plant	Pycnonotus sinensis	Ilex chinensis	Frugivory	2
10	Bird	Plant	Pycnonotus sinensis	Rhaphiolepis indica	Frugivory	29
10	Bird	Plant	Tarsiger cyanurus	Lindera glauca	Frugivory	8
10	Bird	Plant	Tarsiger cyanurus	Rhaphiolepis indica	Frugivory	11
10	Bird	Plant	Tarsiger cyanurus	Vaccinium carlesii	Frugivory	1
10	Bird	Plant	Turdus eunomus	Ilex chinensis	Frugivory	27
10	Bird	Plant	Turdus eunomus	Rhaphiolepis indica	Frugivory	6
10	Bird	Plant	Turdus eunomus	Symplocos sumuntia	Frugivory	1
10	Bird	Plant	Turdus hortulorum	Ilex chinensis	Frugivory	3
10	Bird	Plant	Turdus hortulorum	Rhaphiolepis indica	Frugivory	12
10	Bird	Plant	Turdus hortulorum	Symplocos sumuntia	Frugivory	2
10	Bird	Plant	Turdus pallidus	Ilex chinensis	Frugivory	3
10	Bird	Plant	Turdus pallidus	Lindera glauca	Frugivory	1
10	Bird	Plant	Turdus pallidus	Rhaphiolepis indica	Frugivory	13
10	Bird	Plant	Zosterops simplex	Eurya muricata	Frugivory	2
10	Bird	Plant	Zosterops simplex	Lindera glauca	Frugivory	5
10	Bird	Plant	Zosterops simplex	Symplocos sumuntia	Frugivory	7
11	Bird	Plant	Hemixos castanonotus	Ilex chinensis	Frugivory	2
11	Bird	Plant	Hypsipetes leucocephalus	Phytolacca americana	Frugivory	11
11	Bird	Plant	Ixos mcclellandii	Phytolacca americana	Frugivory	5
11	Bird	Plant	Leiothrix lutea	Phytolacca americana	Frugivory	1
11	Bird	Plant	Parus minor	Diospyros japonica	Frugivory	2
11	Bird	Plant	Parus minor	Phytolacca americana	Frugivory	2
11	Bird	Plant	Phoenicurus auroreus	Ilex chinensis	Frugivory	1
11	Bird	Plant	Phoenicurus auroreus	Lindera glauca	Frugivory	5
11	Bird	Plant	Phoenicurus auroreus	Phytolacca americana	Frugivory	19
11	Bird	Plant	Pycnonotus sinensis	Diospyros japonica	Frugivory	31
11	Bird	Plant	Pycnonotus sinensis	Lindera glauca	Frugivory	7
11	Bird	Plant	Pycnonotus sinensis	Phytolacca americana	Frugivory	19
11	Bird	Plant	Pycnonotus sinensis	Rhaphiolepis indica	Frugivory	1
11	Bird	Plant	Tarsiger cyanurus	Diospyros japonica	Frugivory	1
11	Bird	Plant	Tarsiger cyanurus	Lindera glauca	Frugivory	1
11	Bird	Plant	Tarsiger cyanurus	Phytolacca americana	Frugivory	1
11	Bird	Plant	Turdus eunomus	Ilex chinensis	Frugivory	94
11	Bird	Plant	Turdus hortulorum	Diospyros japonica	Frugivory	4
11	Bird	Plant	Turdus hortulorum	Ilex chinensis	Frugivory	17
11	Bird	Plant	Turdus mandarinus	Lindera glauca	Frugivory	15
11	Bird	Plant	Turdus pallidus	Diospyros japonica	Frugivory	8
11	Bird	Plant	Turdus pallidus	Ilex chinensis	Frugivory	18
11	Bird	Plant	Urocissa erythroryncha	Diospyros japonica	Frugivory	3
11	Bird	Plant	Zoothera aurea	Diospyros japonica	Frugivory	1
11	Bird	Plant	Zosterops simplex	Diospyros japonica	Frugivory	22
11	Bird	Plant	Zosterops simplex	Lindera glauca	Frugivory	4
11	Bird	Plant	Zosterops simplex	Phytolacca americana	Frugivory	64
12	Bird	Plant	Aegithalos concinnus	Symplocos paniculata	Frugivory	1
12	Bird	Plant	Lanius schach	Diospyros japonica	Frugivory	8
12	Bird	Plant	Phoenicurus auroreus	Diospyros japonica	Frugivory	2
12	Bird	Plant	Phoenicurus auroreus	Symplocos paniculata	Frugivory	6
12	Bird	Plant	Pycnonotus sinensis	Diospyros japonica	Frugivory	180
12	Bird	Plant	Pycnonotus sinensis	Ilex chinensis	Frugivory	6
12	Bird	Plant	Pycnonotus sinensis	Photinia parvifolia	Frugivory	1
12	Bird	Plant	Pycnonotus sinensis	Rosa cymosa	Frugivory	26
12	Bird	Plant	Pycnonotus sinensis	Symplocos paniculata	Frugivory	3
12	Bird	Plant	Spizixos semitorques	Diospyros japonica	Frugivory	9
12	Bird	Plant	Tarsiger cyanurus	Ilex chinensis	Frugivory	2
12	Bird	Plant	Turdus hortulorum	Diospyros japonica	Frugivory	60
12	Bird	Plant	Turdus hortulorum	Ilex chinensis	Frugivory	2
12	Bird	Plant	Turdus hortulorum	Symplocos paniculata	Frugivory	1
12	Bird	Plant	Turdus mandarinus	Ilex chinensis	Frugivory	2
12	Bird	Plant	Turdus pallidus	Diospyros japonica	Frugivory	7
12	Bird	Plant	Zoothera aurea	Ilex chinensis	Frugivory	1
12	Bird	Plant	Zosterops simplex	Ilex chinensis	Frugivory	3
13	Bird	Plant	Hemixos castanonotus	Ilex rotunda	Frugivory	8
13	Bird	Plant	Ixos mcclellandii	Ilex rotunda	Frugivory	4
13	Bird	Plant	Parus minor	Ilex rotunda	Frugivory	2
13	Bird	Plant	Parus minor	Symplocos paniculata	Frugivory	1
13	Bird	Plant	Parus minor	Vaccinium carlesii	Frugivory	1
13	Bird	Plant	Phoenicurus auroreus	Ilex rotunda	Frugivory	1
13	Bird	Plant	Phoenicurus auroreus	Smilax china	Frugivory	1
13	Bird	Plant	Phoenicurus auroreus	Symplocos paniculata	Frugivory	18
13	Bird	Plant	Pycnonotus sinensis	Smilax china	Frugivory	1
13	Bird	Plant	Pycnonotus sinensis	Symplocos paniculata	Frugivory	5
13	Bird	Plant	Tarsiger cyanurus	Ilex rotunda	Frugivory	1
13	Bird	Plant	Tarsiger cyanurus	Symplocos paniculata	Frugivory	7
13	Bird	Plant	Urocissa erythroryncha	Diospyros japonica	Frugivory	5
13	Bird	Plant	Urocissa erythroryncha	Smilax china	Frugivory	1
13	Bird	Plant	Zoothera aurea	Ilex rotunda	Frugivory	1
14	Bird	Plant	Fringilla montifringilla	Vaccinium bracteatum	Frugivory	1
14	Bird	Plant	Hemixos castanonotus	Rhaphiolepis indica	Frugivory	1
14	Bird	Plant	Hemixos castanonotus	Symplocos stellaris	Frugivory	33
14	Bird	Plant	Hemixos castanonotus	Vaccinium bracteatum	Frugivory	2
14	Bird	Plant	Hypsipetes leucocephalus	Symplocos stellaris	Frugivory	3
14	Bird	Plant	Phoenicurus auroreus	Vaccinium carlesii	Frugivory	2
14	Bird	Plant	Pycnonotus sinensis	Myrica rubra	Frugivory	2
14	Bird	Plant	Pycnonotus sinensis	Rhaphiolepis indica	Frugivory	2
14	Bird	Plant	Pycnonotus sinensis	Symplocos stellaris	Frugivory	40
14	Bird	Plant	Pycnonotus sinensis	Toxicodendron succedaneum	Frugivory	23
14	Bird	Plant	Pycnonotus sinensis	Vaccinium bracteatum	Frugivory	1
14	Bird	Plant	Pycnonotus sinensis	Vaccinium carlesii	Frugivory	1
14	Bird	Plant	Tarsiger cyanurus	Vaccinium carlesii	Frugivory	12
14	Bird	Plant	Turdus hortulorum	Rhaphiolepis indica	Frugivory	1
14	Bird	Plant	Turdus hortulorum	Vaccinium carlesii	Frugivory	5
14	Bird	Plant	Zosterops simplex	Myrica rubra	Frugivory	1
14	Bird	Plant	Zosterops simplex	Symplocos stellaris	Frugivory	53
15	Bird	Plant	Alcippe hueti	Symplocos paniculata	Frugivory	1
15	Bird	Plant	Hemixos castanonotus	Ilex chinensis	Frugivory	1
15	Bird	Plant	Hypsipetes leucocephalus	Lindera glauca	Frugivory	1
15	Bird	Plant	Hypsipetes leucocephalus	Rhamnus crenata	Frugivory	1
15	Bird	Plant	Ixos mcclellandii	Ilex chinensis	Frugivory	2
15	Bird	Plant	Ixos mcclellandii	Lindera glauca	Frugivory	1
15	Bird	Plant	Leiothrix lutea	Symplocos paniculata	Frugivory	5
15	Bird	Plant	Phoenicurus auroreus	Smilax china	Frugivory	4
15	Bird	Plant	Phoenicurus auroreus	Symplocos paniculata	Frugivory	7
15	Bird	Plant	Pycnonotus sinensis	Lindera glauca	Frugivory	1
15	Bird	Plant	Pycnonotus sinensis	Rhamnus crenata	Frugivory	8
15	Bird	Plant	Pycnonotus sinensis	Smilax china	Frugivory	3
15	Bird	Plant	Tarsiger cyanurus	Lindera glauca	Frugivory	1
15	Bird	Plant	Tarsiger cyanurus	Symplocos paniculata	Frugivory	11
15	Bird	Plant	Turdus hortulorum	Ilex chinensis	Frugivory	2
15	Bird	Plant	Urocissa erythroryncha	Lindera glauca	Frugivory	4
15	Bird	Plant	Urocissa erythroryncha	Symplocos paniculata	Frugivory	3
15	Bird	Plant	Zosterops simplex	Rhamnus crenata	Frugivory	1
15	Bird	Plant	Zosterops simplex	Smilax china	Frugivory	2
16	Bird	Plant	Garrulus glandarius	Rhamnus crenata	Frugivory	1
16	Bird	Plant	Garrulus glandarius	Rhaphiolepis indica	Frugivory	1
16	Bird	Plant	Parus minor	Rhaphiolepis indica	Frugivory	3
16	Bird	Plant	Parus minor	Vaccinium carlesii	Frugivory	1
16	Bird	Plant	Phoenicurus auroreus	Rhaphiolepis indica	Frugivory	4
16	Bird	Plant	Phoenicurus auroreus	Syzygium buxifolium	Frugivory	2
16	Bird	Plant	Tarsiger cyanurus	Rhaphiolepis indica	Frugivory	5
16	Bird	Plant	Tarsiger cyanurus	Vaccinium bracteatum	Frugivory	4
16	Bird	Plant	Turdus hortulorum	Rhaphiolepis indica	Frugivory	4
16	Bird	Plant	Turdus pallidus	Diospyros japonica	Frugivory	3
16	Bird	Plant	Turdus pallidus	Rhaphiolepis indica	Frugivory	3
16	Bird	Plant	Urocissa erythroryncha	Diospyros japonica	Frugivory	4
16	Bird	Plant	Urocissa erythroryncha	Rhaphiolepis indica	Frugivory	1
16	Bird	Plant	Urocissa erythroryncha	Smilax china	Frugivory	1
16	Bird	Plant	Zoothera aurea	Rhaphiolepis indica	Frugivory	1
16	Bird	Plant	Zoothera aurea	Vaccinium carlesii	Frugivory	1
17	Bird	Plant	Fringilla montifringilla	Vaccinium carlesii	Frugivory	2
17	Bird	Plant	Parus minor	Lindera glauca	Frugivory	1
17	Bird	Plant	Parus minor	Vaccinium carlesii	Frugivory	2
17	Bird	Plant	Phoenicurus auroreus	Rhaphiolepis indica	Frugivory	1
17	Bird	Plant	Phoenicurus auroreus	Smilax china	Frugivory	4
17	Bird	Plant	Phoenicurus auroreus	Symplocos paniculata	Frugivory	4
17	Bird	Plant	Phoenicurus auroreus	Vaccinium bracteatum	Frugivory	1
17	Bird	Plant	Phoenicurus auroreus	Vaccinium carlesii	Frugivory	8
17	Bird	Plant	Pycnonotus sinensis	Rhaphiolepis indica	Frugivory	2
17	Bird	Plant	Pycnonotus sinensis	Smilax china	Frugivory	1
17	Bird	Plant	Pycnonotus sinensis	Symplocos paniculata	Frugivory	13
17	Bird	Plant	Pycnonotus sinensis	Vaccinium bracteatum	Frugivory	9
17	Bird	Plant	Pycnonotus sinensis	Vaccinium carlesii	Frugivory	4
17	Bird	Plant	Tarsiger cyanurus	Smilax china	Frugivory	1
17	Bird	Plant	Tarsiger cyanurus	Vaccinium carlesii	Frugivory	1
17	Bird	Plant	Turdus eunomus	Rhaphiolepis indica	Frugivory	1
17	Bird	Plant	Turdus eunomus	Symplocos paniculata	Frugivory	1
17	Bird	Plant	Turdus hortulorum	Rhaphiolepis indica	Frugivory	1
17	Bird	Plant	Turdus hortulorum	Vaccinium carlesii	Frugivory	1
17	Bird	Plant	Turdus pallidus	Rhaphiolepis indica	Frugivory	3
17	Bird	Plant	Turdus pallidus	Smilax china	Frugivory	1
17	Bird	Plant	Turdus pallidus	Vaccinium bracteatum	Frugivory	4
17	Bird	Plant	Turdus pallidus	Vaccinium carlesii	Frugivory	10
17	Bird	Plant	Zosterops simplex	Vaccinium bracteatum	Frugivory	4
17	Bird	Plant	Zosterops simplex	Vaccinium carlesii	Frugivory	5
18	Bird	Plant	Hemixos castanonotus	Phytolacca americana	Frugivory	1
18	Bird	Plant	Hypsipetes leucocephalus	Phytolacca americana	Frugivory	6
18	Bird	Plant	Leiothrix lutea	Symplocos paniculata	Frugivory	4
18	Bird	Plant	Monticola rufiventris	Cocculus orbiculatus	Frugivory	1
18	Bird	Plant	Phoenicurus auroreus	Cocculus orbiculatus	Frugivory	5
18	Bird	Plant	Phoenicurus auroreus	Phytolacca americana	Frugivory	4
18	Bird	Plant	Phoenicurus auroreus	Solanum lyratum	Frugivory	4
18	Bird	Plant	Phoenicurus auroreus	Symplocos paniculata	Frugivory	1
18	Bird	Plant	Psittiparus gularis	Diospyros japonica	Frugivory	3
18	Bird	Plant	Pycnonotus sinensis	Cocculus orbiculatus	Frugivory	18
18	Bird	Plant	Pycnonotus sinensis	Diospyros japonica	Frugivory	30
18	Bird	Plant	Pycnonotus sinensis	Lindera glauca	Frugivory	3
18	Bird	Plant	Pycnonotus sinensis	Phytolacca americana	Frugivory	211
18	Bird	Plant	Pycnonotus sinensis	Solanum lyratum	Frugivory	8
18	Bird	Plant	Pycnonotus sinensis	Solanum nigrum	Frugivory	4
18	Bird	Plant	Pycnonotus sinensis	Symplocos paniculata	Frugivory	60
18	Bird	Plant	Spizixos semitorques	Cocculus orbiculatus	Frugivory	13
18	Bird	Plant	Spizixos semitorques	Diospyros japonica	Frugivory	12
18	Bird	Plant	Spizixos semitorques	Phytolacca americana	Frugivory	75
18	Bird	Plant	Spizixos semitorques	Solanum lyratum	Frugivory	19
18	Bird	Plant	Spizixos semitorques	Solanum nigrum	Frugivory	4
18	Bird	Plant	Spizixos semitorques	Symplocos paniculata	Frugivory	1
18	Bird	Plant	Tarsiger cyanurus	Cocculus orbiculatus	Frugivory	2
18	Bird	Plant	Turdus hortulorum	Cocculus orbiculatus	Frugivory	2
18	Bird	Plant	Turdus hortulorum	Diospyros japonica	Frugivory	1
18	Bird	Plant	Turdus hortulorum	Phytolacca americana	Frugivory	1
18	Bird	Plant	Turdus mandarinus	Diospyros japonica	Frugivory	4
18	Bird	Plant	Turdus obscurus	Symplocos paniculata	Frugivory	1
19	Bird	Plant	Alcippe hueti	Rhaphiolepis indica	Frugivory	1
19	Bird	Plant	Dendrocitta formosae	Symplocos stellaris	Frugivory	2
19	Bird	Plant	Hemixos castanonotus	Phytolacca americana	Frugivory	1
19	Bird	Plant	Hemixos castanonotus	Rhaphiolepis indica	Frugivory	3
19	Bird	Plant	Hemixos castanonotus	Smilax china	Frugivory	1
19	Bird	Plant	Hemixos castanonotus	Symplocos stellaris	Frugivory	2
19	Bird	Plant	Hemixos castanonotus	Vaccinium bracteatum	Frugivory	3
19	Bird	Plant	Hypsipetes leucocephalus	Symplocos stellaris	Frugivory	23
19	Bird	Plant	Ixos mcclellandii	Vaccinium bracteatum	Frugivory	29
19	Bird	Plant	Ixos mcclellandii	Vaccinium carlesii	Frugivory	1
19	Bird	Plant	Parus minor	Rhaphiolepis indica	Frugivory	1
19	Bird	Plant	Parus minor	Vaccinium carlesii	Frugivory	4
19	Bird	Plant	Phoenicurus auroreus	Ilex rotunda	Frugivory	2
19	Bird	Plant	Phoenicurus auroreus	Phytolacca americana	Frugivory	18
19	Bird	Plant	Phoenicurus auroreus	Rhaphiolepis indica	Frugivory	15
19	Bird	Plant	Phoenicurus auroreus	Smilax china	Frugivory	2
19	Bird	Plant	Phoenicurus auroreus	Symplocos paniculata	Frugivory	2
19	Bird	Plant	Phoenicurus auroreus	Symplocos sumuntia	Frugivory	6
19	Bird	Plant	Phoenicurus auroreus	Vaccinium bracteatum	Frugivory	3
19	Bird	Plant	Pycnonotus sinensis	Phytolacca americana	Frugivory	1
19	Bird	Plant	Pycnonotus sinensis	Symplocos stellaris	Frugivory	5
19	Bird	Plant	Streptopelia orientalis	Phytolacca americana	Frugivory	2
19	Bird	Plant	Streptopelia orientalis	Symplocos stellaris	Frugivory	15
19	Bird	Plant	Tarsiger cyanurus	Rhaphiolepis indica	Frugivory	10
19	Bird	Plant	Tarsiger cyanurus	Smilax china	Frugivory	1
19	Bird	Plant	Tarsiger cyanurus	Vaccinium bracteatum	Frugivory	7
19	Bird	Plant	Tarsiger cyanurus	Vaccinium carlesii	Frugivory	5
19	Bird	Plant	Turdus hortulorum	Phytolacca americana	Frugivory	4
19	Bird	Plant	Turdus hortulorum	Vaccinium bracteatum	Frugivory	1
19	Bird	Plant	Turdus mandarinus	Lindera glauca	Frugivory	1
19	Bird	Plant	Zosterops simplex	Symplocos stellaris	Frugivory	13
19	Bird	Plant	Zosterops simplex	Symplocos sumuntia	Frugivory	3
19	Bird	Plant	Zosterops simplex	Vaccinium carlesii	Frugivory	1
20	Bird	Plant	Hemixos castanonotus	Rhaphiolepis indica	Frugivory	20
20	Bird	Plant	Hypsipetes leucocephalus	Symplocos stellaris	Frugivory	2
20	Bird	Plant	Leiothrix lutea	Vaccinium bracteatum	Frugivory	4
20	Bird	Plant	Parus minor	Ilex rotunda	Frugivory	1
20	Bird	Plant	Phoenicurus auroreus	Ilex chinensis	Frugivory	2
20	Bird	Plant	Phoenicurus auroreus	Ilex rotunda	Frugivory	1
20	Bird	Plant	Phoenicurus auroreus	Rhaphiolepis indica	Frugivory	4
20	Bird	Plant	Phoenicurus auroreus	Vaccinium bracteatum	Frugivory	12
20	Bird	Plant	Pycnonotus sinensis	Ilex rotunda	Frugivory	1
20	Bird	Plant	Tarsiger cyanurus	Ilex chinensis	Frugivory	2
20	Bird	Plant	Tarsiger cyanurus	Rhaphiolepis indica	Frugivory	6
20	Bird	Plant	Tarsiger cyanurus	Vaccinium bracteatum	Frugivory	1
20	Bird	Plant	Zosterops simplex	Symplocos stellaris	Frugivory	3
21	Bird	Plant	Garrulus glandarius	Rhamnus crenata	Frugivory	1
21	Bird	Plant	Garrulus glandarius	Smilax china	Frugivory	4
21	Bird	Plant	Hypsipetes leucocephalus	Rhamnus crenata	Frugivory	6
21	Bird	Plant	Parus minor	Smilax china	Frugivory	1
21	Bird	Plant	Parus minor	Vaccinium carlesii	Frugivory	17
21	Bird	Plant	Phoenicurus auroreus	Rhaphiolepis indica	Frugivory	2
21	Bird	Plant	Phoenicurus auroreus	Symplocos paniculata	Frugivory	32
21	Bird	Plant	Phoenicurus auroreus	Vaccinium carlesii	Frugivory	23
21	Bird	Plant	Pycnonotus sinensis	Rhamnus crenata	Frugivory	13
21	Bird	Plant	Pycnonotus sinensis	Rhaphiolepis indica	Frugivory	8
21	Bird	Plant	Pycnonotus sinensis	Smilax china	Frugivory	3
21	Bird	Plant	Pycnonotus sinensis	Symplocos paniculata	Frugivory	7
21	Bird	Plant	Pycnonotus sinensis	Vaccinium carlesii	Frugivory	3
21	Bird	Plant	Tarsiger cyanurus	Vaccinium carlesii	Frugivory	7
21	Bird	Plant	Turdus eunomus	Vaccinium carlesii	Frugivory	1
21	Bird	Plant	Turdus pallidus	Vaccinium carlesii	Frugivory	3
21	Bird	Plant	Urocissa erythroryncha	Rhamnus crenata	Frugivory	2
22	Bird	Plant	Garrulus glandarius	Symplocos paniculata	Frugivory	1
22	Bird	Plant	Garrulus glandarius	Vaccinium mandarinorum	Frugivory	4
22	Bird	Plant	Hypsipetes leucocephalus	Rhamnus crenata	Frugivory	3
22	Bird	Plant	Hypsipetes leucocephalus	Vaccinium mandarinorum	Frugivory	7
22	Bird	Plant	Parus minor	Vaccinium carlesii	Frugivory	2
22	Bird	Plant	Phoenicurus auroreus	Smilax china	Frugivory	2
22	Bird	Plant	Phoenicurus auroreus	Symplocos paniculata	Frugivory	38
22	Bird	Plant	Phoenicurus auroreus	Vaccinium carlesii	Frugivory	3
22	Bird	Plant	Phoenicurus auroreus	Vaccinium mandarinorum	Frugivory	3
22	Bird	Plant	Pycnonotus sinensis	Ilex chinensis	Frugivory	2
22	Bird	Plant	Pycnonotus sinensis	Rhamnus crenata	Frugivory	24
22	Bird	Plant	Pycnonotus sinensis	Vaccinium mandarinorum	Frugivory	20
22	Bird	Plant	Tarsiger cyanurus	Vaccinium carlesii	Frugivory	1
22	Bird	Plant	Turdus hortulorum	Symplocos paniculata	Frugivory	1
22	Bird	Plant	Turdus hortulorum	Vaccinium mandarinorum	Frugivory	1
22	Bird	Plant	Turdus mandarinus	Symplocos paniculata	Frugivory	6
22	Bird	Plant	Turdus pallidus	Vaccinium carlesii	Frugivory	1
22	Bird	Plant	Urocissa erythroryncha	Vaccinium mandarinorum	Frugivory	1
22	Bird	Plant	Zosterops simplex	Rhamnus crenata	Frugivory	6
22	Bird	Plant	Zosterops simplex	Smilax china	Frugivory	2
Mainland	Bird	Plant	Pycnonotus sinensis	Smilax china	Frugivory	4
Mainland	Bird	Plant	Pycnonotus xanthorrhous	Smilax china	Frugivory	2
Mainland	Bird	Plant	Alcippe hueti	Smilax china	Frugivory	5
Mainland	Bird	Plant	Spizixos semitorques	Smilax china	Frugivory	3
Mainland	Bird	Plant	Ixos mcclellandii	Smilax china	Frugivory	2
Mainland	Bird	Plant	Pomatorhinus ruficollis	Smilax china	Frugivory	1
Mainland	Bird	Plant	Zosterops simplex	Symplocos paniculata	Frugivory	85
Mainland	Bird	Plant	Lophura nycthemera	Symplocos paniculata	Frugivory	10
Mainland	Bird	Plant	Parus minor	Symplocos paniculata	Frugivory	2
Mainland	Bird	Plant	Urocissa erythroryncha	Symplocos paniculata	Frugivory	13
Mainland	Bird	Plant	Leiothrix lutea	Symplocos paniculata	Frugivory	3
Mainland	Bird	Plant	Alcippe hueti	Symplocos paniculata	Frugivory	2
Mainland	Bird	Plant	Dendrocitta formosae	Symplocos paniculata	Frugivory	18
Mainland	Bird	Plant	Hemixos castanonotus	Symplocos paniculata	Frugivory	1
Mainland	Bird	Plant	Zosterops simplex	Litsea coreana	Frugivory	1
Mainland	Bird	Plant	Pycnonotus sinensis	Litsea coreana	Frugivory	8
Mainland	Bird	Plant	Hypsipetes leucocephalus	Litsea coreana	Frugivory	6
Mainland	Bird	Plant	Zosterops simplex	Phytolacca americana	Frugivory	25
Mainland	Bird	Plant	Pycnonotus sinensis	Phytolacca americana	Frugivory	4
Mainland	Bird	Plant	Phoenicurus auroreus	Phytolacca americana	Frugivory	3
Mainland	Bird	Plant	Urocissa erythroryncha	Phytolacca americana	Frugivory	4
Mainland	Bird	Plant	Pycnonotus xanthorrhous	Phytolacca americana	Frugivory	2
Mainland	Bird	Plant	Alcippe hueti	Phytolacca americana	Frugivory	5
Mainland	Bird	Plant	Spizixos semitorques	Phytolacca americana	Frugivory	2
Mainland	Bird	Plant	Ixos mcclellandii	Phytolacca americana	Frugivory	1
Mainland	Bird	Plant	Zosterops simplex	Aralia elata	Frugivory	89
Mainland	Bird	Plant	Pycnonotus sinensis	Aralia elata	Frugivory	24
Mainland	Bird	Plant	Phoenicurus auroreus	Aralia elata	Frugivory	1
Mainland	Bird	Plant	Tarsiger cyanurus	Aralia elata	Frugivory	2
Mainland	Bird	Plant	Urocissa erythroryncha	Aralia elata	Frugivory	10
Mainland	Bird	Plant	Leiothrix lutea	Aralia elata	Frugivory	7
Mainland	Bird	Plant	Pycnonotus xanthorrhous	Aralia elata	Frugivory	4
Mainland	Bird	Plant	Alcippe hueti	Aralia elata	Frugivory	39
Mainland	Bird	Plant	Hemixos castanonotus	Aralia elata	Frugivory	2
Mainland	Bird	Plant	Spizixos semitorques	Aralia elata	Frugivory	38
Mainland	Bird	Plant	Ixos mcclellandii	Aralia elata	Frugivory	2
Mainland	Bird	Plant	Turdus mandarinus	Aralia elata	Frugivory	3
Mainland	Bird	Plant	Zosterops simplex	Vitis chunganensis	Frugivory	4
Mainland	Bird	Plant	Pycnonotus sinensis	Vitis chunganensis	Frugivory	1
Mainland	Bird	Plant	Spizixos semitorques	Vitis chunganensis	Frugivory	12
Mainland	Bird	Plant	Turdus pallidus	Ilex chinensis	Frugivory	40
Mainland	Bird	Plant	Pycnonotus sinensis	Ilex chinensis	Frugivory	22
Mainland	Bird	Plant	Turdus eunomus	Ilex chinensis	Frugivory	23
Mainland	Bird	Plant	Phoenicurus auroreus	Ilex chinensis	Frugivory	2
Mainland	Bird	Plant	Chloropsis hardwickii	Ilex chinensis	Frugivory	1
Mainland	Bird	Plant	Parus minor	Ilex chinensis	Frugivory	1
Mainland	Bird	Plant	Tarsiger cyanurus	Ilex chinensis	Frugivory	2
Mainland	Bird	Plant	Zoothera aurea	Ilex chinensis	Frugivory	9
Mainland	Bird	Plant	Pycnonotus xanthorrhous	Ilex chinensis	Frugivory	2
Mainland	Bird	Plant	Turdus hortulorum	Ilex chinensis	Frugivory	28
Mainland	Bird	Plant	Alcippe hueti	Ilex chinensis	Frugivory	2
Mainland	Bird	Plant	Hemixos castanonotus	Ilex chinensis	Frugivory	136
Mainland	Bird	Plant	Spizixos semitorques	Ilex chinensis	Frugivory	22
Mainland	Bird	Plant	Ixos mcclellandii	Ilex chinensis	Frugivory	15
Mainland	Bird	Plant	Streptopelia orientalis	Ilex chinensis	Frugivory	1
Mainland	Bird	Plant	Turdus pallidus	Vaccinium carlesii	Frugivory	8
Mainland	Bird	Plant	Phoenicurus auroreus	Vaccinium carlesii	Frugivory	1
Mainland	Bird	Plant	Pterorhinus pectoralis	Vaccinium carlesii	Frugivory	2
Mainland	Bird	Plant	Tarsiger cyanurus	Vaccinium carlesii	Frugivory	6
Mainland	Bird	Plant	Leiothrix lutea	Vaccinium carlesii	Frugivory	14
Mainland	Bird	Plant	Ianthocincla cineracea	Vaccinium carlesii	Frugivory	1
Mainland	Bird	Plant	Alcippe hueti	Vaccinium carlesii	Frugivory	1
Mainland	Bird	Plant	Psittiparus gularis	Vaccinium carlesii	Frugivory	1
Mainland	Bird	Plant	Hemixos castanonotus	Vaccinium carlesii	Frugivory	6
Mainland	Bird	Plant	Spizixos semitorques	Vaccinium carlesii	Frugivory	4
Mainland	Bird	Plant	Ixos mcclellandii	Vaccinium carlesii	Frugivory	3
Mainland	Bird	Plant	Turdus mandarinus	Vaccinium carlesii	Frugivory	2
Mainland	Bird	Plant	Garrulax monileger	Vaccinium carlesii	Frugivory	2
Mainland	Bird	Plant	Zosterops simplex	Eurya muricata	Frugivory	54
Mainland	Bird	Plant	Hypsipetes leucocephalus	Eurya muricata	Frugivory	3
Mainland	Bird	Plant	Pterorhinus pectoralis	Eurya muricata	Frugivory	17
Mainland	Bird	Plant	Urocissa erythroryncha	Eurya muricata	Frugivory	4
Mainland	Bird	Plant	Leiothrix lutea	Eurya muricata	Frugivory	102
Mainland	Bird	Plant	Garrulax canorus	Eurya muricata	Frugivory	11
Mainland	Bird	Plant	Alcippe hueti	Eurya muricata	Frugivory	10
Mainland	Bird	Plant	Dendrocitta formosae	Eurya muricata	Frugivory	5
Mainland	Bird	Plant	Psittiparus gularis	Eurya muricata	Frugivory	1
Mainland	Bird	Plant	Hemixos castanonotus	Eurya muricata	Frugivory	58
Mainland	Bird	Plant	Ixos mcclellandii	Eurya muricata	Frugivory	4
Mainland	Bird	Plant	Turdus mandarinus	Eurya muricata	Frugivory	2
Mainland	Bird	Plant	Zosterops simplex	Vaccinium mandarinorum	Frugivory	1
Mainland	Bird	Plant	Pycnonotus sinensis	Vaccinium mandarinorum	Frugivory	1
Mainland	Bird	Plant	Leiothrix lutea	Vaccinium mandarinorum	Frugivory	2
Mainland	Bird	Plant	Alcippe hueti	Vaccinium mandarinorum	Frugivory	3
Mainland	Bird	Plant	Spizixos semitorques	Vaccinium mandarinorum	Frugivory	2
Mainland	Bird	Plant	Ixos mcclellandii	Vaccinium mandarinorum	Frugivory	6
Mainland	Bird	Plant	Garrulax monileger	Vaccinium mandarinorum	Frugivory	1
Mainland	Bird	Plant	Pomatorhinus ruficollis	Vaccinium mandarinorum	Frugivory	1
Mainland	Bird	Plant	Zosterops simplex	Symplocos stellaris	Frugivory	33
Mainland	Bird	Plant	Pycnonotus sinensis	Symplocos stellaris	Frugivory	1
Mainland	Bird	Plant	Lophura nycthemera	Symplocos stellaris	Frugivory	5
Mainland	Bird	Plant	Hypsipetes leucocephalus	Symplocos stellaris	Frugivory	8
Mainland	Bird	Plant	Pterorhinus pectoralis	Symplocos stellaris	Frugivory	3
Mainland	Bird	Plant	Leiothrix lutea	Symplocos stellaris	Frugivory	8
Mainland	Bird	Plant	Dendrocitta formosae	Symplocos stellaris	Frugivory	22
Mainland	Bird	Plant	Psittiparus gularis	Symplocos stellaris	Frugivory	1
Mainland	Bird	Plant	Hemixos castanonotus	Symplocos stellaris	Frugivory	1
Mainland	Bird	Plant	Streptopelia orientalis	Symplocos stellaris	Frugivory	1
Mainland	Bird	Plant	Garrulax monileger	Symplocos stellaris	Frugivory	2
Mainland	Bird	Plant	Turdus hortulorum	Callicarpa giraldii	Frugivory	1
Mainland	Bird	Plant	Alcippe hueti	Callicarpa giraldii	Frugivory	4
Mainland	Bird	Plant	Dendrocitta formosae	Ligustrum lucidum	Frugivory	2
Mainland	Bird	Plant	Zosterops simplex	Symplocos sumuntia	Frugivory	2
Mainland	Bird	Plant	Phoenicurus auroreus	Symplocos sumuntia	Frugivory	1
Mainland	Bird	Plant	Tarsiger cyanurus	Symplocos sumuntia	Frugivory	1
Mainland	Bird	Plant	Leiothrix lutea	Symplocos sumuntia	Frugivory	5
Mainland	Bird	Plant	Dendrocitta formosae	Symplocos sumuntia	Frugivory	2
Mainland	Bird	Plant	Psittiparus gularis	Symplocos sumuntia	Frugivory	3
Mainland	Bird	Plant	Zosterops simplex	Lindera glauca	Frugivory	4
Mainland	Bird	Plant	Pycnonotus sinensis	Lindera glauca	Frugivory	26
Mainland	Bird	Plant	Hypsipetes leucocephalus	Lindera glauca	Frugivory	5
Mainland	Bird	Plant	Tarsiger cyanurus	Lindera glauca	Frugivory	1
Mainland	Bird	Plant	Leiothrix lutea	Lindera glauca	Frugivory	11
Mainland	Bird	Plant	Pycnonotus xanthorrhous	Lindera glauca	Frugivory	4
Mainland	Bird	Plant	Alcippe hueti	Lindera glauca	Frugivory	9
Mainland	Bird	Plant	Dendrocitta formosae	Lindera glauca	Frugivory	1
Mainland	Bird	Plant	Hemixos castanonotus	Lindera glauca	Frugivory	6
Mainland	Bird	Plant	Spizixos semitorques	Lindera glauca	Frugivory	9
Mainland	Bird	Plant	Ixos mcclellandii	Lindera glauca	Frugivory	3
Mainland	Bird	Plant	Zosterops simplex	Trema cannabina	Frugivory	4
Mainland	Bird	Plant	Pycnonotus sinensis	Trema cannabina	Frugivory	8
Mainland	Bird	Plant	Phoenicurus auroreus	Trema cannabina	Frugivory	1
Mainland	Bird	Plant	Pycnonotus xanthorrhous	Trema cannabina	Frugivory	1
Mainland	Bird	Plant	Spizixos semitorques	Trema cannabina	Frugivory	10
Mainland	Bird	Plant	Ixos mcclellandii	Trema cannabina	Frugivory	3
Mainland	Bird	Plant	Turdus pallidus	Rhaphiolepis indica	Frugivory	12
Mainland	Bird	Plant	Phoenicurus auroreus	Rhaphiolepis indica	Frugivory	4
Mainland	Bird	Plant	Tarsiger cyanurus	Rhaphiolepis indica	Frugivory	13
Mainland	Bird	Plant	Leiothrix lutea	Rhaphiolepis indica	Frugivory	6
Mainland	Bird	Plant	Zoothera aurea	Rhaphiolepis indica	Frugivory	1
Mainland	Bird	Plant	Turdus hortulorum	Rhaphiolepis indica	Frugivory	5
Mainland	Bird	Plant	Hemixos castanonotus	Rhaphiolepis indica	Frugivory	2
Mainland	Bird	Plant	Hemixos castanonotus	Ilex rotunda	Frugivory	2
Mainland	Bird	Plant	Ixos mcclellandii	Ilex rotunda	Frugivory	1
Mainland	Bird	Plant	Zosterops simplex	Vaccinium bracteatum	Frugivory	2
Mainland	Bird	Plant	Pycnonotus sinensis	Vaccinium bracteatum	Frugivory	2
Mainland	Bird	Plant	Tarsiger cyanurus	Vaccinium bracteatum	Frugivory	1
Mainland	Bird	Plant	Leiothrix lutea	Vaccinium bracteatum	Frugivory	4
Mainland	Bird	Plant	Pycnonotus xanthorrhous	Vaccinium bracteatum	Frugivory	2
Mainland	Bird	Plant	Alcippe hueti	Vaccinium bracteatum	Frugivory	10
Mainland	Bird	Plant	Dendrocitta formosae	Vaccinium bracteatum	Frugivory	3
Mainland	Bird	Plant	Hemixos castanonotus	Vaccinium bracteatum	Frugivory	1
Mainland	Bird	Plant	Spizixos semitorques	Cayratia japonica	Frugivory	4
Mainland	Bird	Plant	Pycnonotus sinensis	Rosa cymosa	Frugivory	26
Mainland	Bird	Plant	Phoenicurus auroreus	Rosa cymosa	Frugivory	2
Mainland	Bird	Plant	Parus minor	Rosa cymosa	Frugivory	1
Mainland	Bird	Plant	Leiothrix lutea	Rosa cymosa	Frugivory	5
Mainland	Bird	Plant	Pycnonotus xanthorrhous	Rosa cymosa	Frugivory	1
Mainland	Bird	Plant	Alcippe hueti	Rosa cymosa	Frugivory	3
Mainland	Bird	Plant	Spizixos semitorques	Rosa cymosa	Frugivory	199
Mainland	Bird	Plant	Turdus pallidus	Diospyros japonica	Frugivory	4
Mainland	Bird	Plant	Chloropsis hardwickii	Diospyros japonica	Frugivory	3
Mainland	Bird	Plant	Pterorhinus pectoralis	Diospyros japonica	Frugivory	9
Mainland	Bird	Plant	Urocissa erythroryncha	Diospyros japonica	Frugivory	20
Mainland	Bird	Plant	Zoothera aurea	Diospyros japonica	Frugivory	2
Mainland	Bird	Plant	Garrulax canorus	Diospyros japonica	Frugivory	8
Mainland	Bird	Plant	Alcippe hueti	Diospyros japonica	Frugivory	10
Mainland	Bird	Plant	Dendrocitta formosae	Diospyros japonica	Frugivory	3
Mainland	Bird	Plant	Hemixos castanonotus	Diospyros japonica	Frugivory	16
Mainland	Bird	Plant	Spizixos semitorques	Diospyros japonica	Frugivory	4
Mainland	Bird	Plant	Ixos mcclellandii	Diospyros japonica	Frugivory	3
Mainland	Bird	Plant	Zosterops simplex	Ziziphus jujuba	Frugivory	2
Mainland	Bird	Plant	Parus minor	Ziziphus jujuba	Frugivory	2
Mainland	Bird	Plant	Pterorhinus perspicillatus	Ziziphus jujuba	Frugivory	1
Mainland	Bird	Plant	Urocissa erythroryncha	Ziziphus jujuba	Frugivory	6
Mainland	Bird	Plant	Pycnonotus xanthorrhous	Ziziphus jujuba	Frugivory	3
Mainland	Bird	Plant	Hemixos castanonotus	Ziziphus jujuba	Frugivory	2
Mainland	Bird	Plant	Spizixos semitorques	Ziziphus jujuba	Frugivory	6
Mainland	Bird	Plant	Streptopelia orientalis	Ziziphus jujuba	Frugivory	2
Mainland	Bird	Plant	Spodiopsar sericeus	Ziziphus jujuba	Frugivory	19
Mainland	Bird	Plant	Garrulus glandarius	Ziziphus jujuba	Frugivory	1
Mainland	Bird	Plant	Turdus mandarinus	Ziziphus jujuba	Frugivory	1
Mainland	Bird	Plant	Spilopelia chinensis	Ziziphus jujuba	Frugivory	3
Mainland	Bird	Plant	Zosterops simplex	Rhamnus crenata	Frugivory	4
Mainland	Bird	Plant	Pycnonotus sinensis	Rhamnus crenata	Frugivory	8
Mainland	Bird	Plant	Hypsipetes leucocephalus	Rhamnus crenata	Frugivory	2
Mainland	Bird	Plant	Leiothrix lutea	Rhamnus crenata	Frugivory	16
Mainland	Bird	Plant	Pycnonotus xanthorrhous	Rhamnus crenata	Frugivory	8
Mainland	Bird	Plant	Ianthocincla cineracea	Rhamnus crenata	Frugivory	5
Mainland	Bird	Plant	Alcippe hueti	Rhamnus crenata	Frugivory	12
Mainland	Bird	Plant	Hemixos castanonotus	Rhamnus crenata	Frugivory	2
Mainland	Bird	Plant	Spizixos semitorques	Rhamnus crenata	Frugivory	50
